# Supplementary material for: Role of Anonychium africanum (Plantae, Fabaceae) in Metal Oxido-Inflammatory Response: Protection Evidence in Gonad of Male Albino Rat
Source: Antioxidants (Basel). 2024 Aug 24;13(9):1028. doi: 10.3390/antiox13091028 (PMC11429019; doi:10.3390/antiox13091028)
Supplement: Supplementary file 1 [file antioxidants-13-01028-s001.zip]

Archive with 1 entries (1 files):
- antioxidants-3144599-supplementary.pdf
